# Supplementary material for: Loss of function of the ALS-associated NEK1 kinase disrupts microtubule homeostasis and nuclear import
Source: Sci Adv. 2023 Aug 16;9(33):eadi5548. doi: 10.1126/sciadv.adi5548 (PMC10431718; doi:10.1126/sciadv.adi5548)
Supplement: Supplementary file 2 — Data S1 [file sciadv.adi5548_data_s1.zip]

Archive with 1 entries (1 files):
- adi5548_Data_S1.xlsx
